# Supplementary material for: Integrating single-cell RNA-sequencing and bulk RNA-sequencing data to explore the role of mitophagy-related genes in prostate cancer
Source: Heliyon. 2024 May 9;10(9):e30766. doi: 10.1016/j.heliyon.2024.e30766 (PMC11107114; doi:10.1016/j.heliyon.2024.e30766)
Supplement: Multimedia component 2 [file mmc2.txt]

Gene	Coef
FUS	0.994247250695739
CAT	-0.511946230290671
DCXR	-0.183568950295078
ADH5	-0.196516471727051
OGT	0.819463804810192
BCAT2	-0.189505449581616
