# Supplementary material for: Integrating single-cell RNA-sequencing and bulk RNA-sequencing data to explore the role of mitophagy-related genes in prostate cancer
Source: Heliyon. 2024 May 9;10(9):e30766. doi: 10.1016/j.heliyon.2024.e30766 (PMC11107114; doi:10.1016/j.heliyon.2024.e30766)
Supplement: Multimedia component 3 [file mmc3.txt]

gene
AMBRA1
ARFIP2
ATF4
ATG13
ATG14
ATG2A
ATG2B
ATG3
ATG4B
ATG4D
ATG5
ATG7
ATG9A
ATG9B
ATP13A2
ATP5IF1
BCL2L1
BECN
BNIP3
BNIP3L
CAMKK2
CDC37
CERS1
CISD2
CSNK2A
CSNK2A1
CSNK2A2
CSNK2B
CTSK
CTTN
DNM1L
EIF2AK3
FBXL4
FBXW7
FIS1
FOXO3
FUNDC1
FUNDC2
FZD5
GABARAP
GABARAPL1
GABARAPL2
GABARAPL3
GBA
GSK3A
HAX1
HDAC6
HIF1A
HK2
HRAS
HTRA2
HTT
HUWE1
JNK
JUN
LRBA
MAP1LC
MAP1LC3A
MAP1LC3B
MAP1LC3B2
MAP1LC3C
MARK2
MFN1
MFN2
MITF
MRAS
MTERF3
MUL1
NRAS
OGT
PARK2
PARK7
PARL
PGAM5
PHB2
PINK1
PRKN
RAB7A
RAB7B
RB1CC1
RELA
RETREG1
RHOT1
RHOT2
RIMOC1
RNF41
RP-L40e
RPS27A
RP-S27Ae
RRAS
RRAS2
SLC25A4
SLC25A46
SLC25A5
SNX30
SNX7
SP1
SPATA18
SPATA33
SQSTM1
SRC
SREBF1
SREBF2
TAFAZZIN
TFE3
TIGAR
TOMM20
TOMM22
TOMM40
TOMM6
TOMM7
TOMM70
TP53
TSC2
TSPO
UBA52
UBB
UBC
ULK1
ULK2
USP36
VDAC1
VPS13C
VPS13D
WDR45
WDR45B
WIPI1
WIPI2
SOD2-OT1
CLEC16A
ABCE1
PHB1
FKBP8
TRIM27
MIR7-3HG
VDAC2
CHUK
CNOT4
EMSLR
OPA1
CALCOCO2
BDNF-AS
PELO
H19
CERNA3
MTX1
PRKAA1
ATG4A
LRRK2
ATAD3A
MTARC2
PTRH2
VCP
BCL2L13
SNCA
LINC01554
MAP2K2
WDR26
MON1A
SAMM50
LINC01672
MDH1
VDAC3
IMMT
MAPK14
BCAS3
PHAF1
LINC-PINT
STK4
TDRKH
GBA1
FANCC
LRPPRC
MFF
TUFM
PI4KB
PDK1
ATP1B1
HSPA8
CANX
CHCHD3
NBR1
TRAP1
SMAD5-AS1
SESN2
TMX2-CTNND1
MTX2
MRPS2
PEX13
TRA-TGC7-1
TRA-TGC5-1
SCARNA5
KRT15
NLRP3
UBXN6
RNU6-1
RNU6-2
RNU6-7
RNU6-8
RNU6-9
RNU6-1-001
RNU6-1-002
RNU6-1-003
RNU6-1-004
TBC1D5
STX10
NIPSNAP1
PI4K2A
STOM
MARCHF5
ALB
BCL2
USP8
UQCRC2
MIEF1
EEF1A1
RPL12
TBC1D15
RPL18
LDHA
YWHAZ
MTPAP
IRGM
GLS
PIP4K2C
RPS5
ABCD3
CYP51A1
STT3B
GDI2
SNX2
PGR-AS1
MAVS
ATG16L1
LMAN1
ACIN1
NUP93
CRNKL1
HSPA9
NIPSNAP2
HSP90AB1
AKT1
STOML2
PFKP
CHAF1B
FXR2
RNF31
BAG6
MAPK9
TFRC
CLINT1
SRSF4
UQCRC1
MAP2K7
NAA10
NAA16
IDH2
HK1
UBE2N
NDUFV1
UBXN1
MEG3
LONP1
SUCLA2
MRPL37
OCIAD1
SIAH3
TIMM44
BLOC1S1
PRPF8
VIM
DSP
FADS2
SLC25A24
TOM1
MON2
GDAP1
APP
NAXE
SCAMP3
PRKCD
HNRNPM
ATAD3B
MAPK8
PRKAA2
CCZ1B
PKM
TUBB4B
HNRNPU
HNRNPH1
TIMM23
MAP2K3
EMC1
GAPDH
HSP90B1
MYH9
FUS
CCT3
RPL7
NPLOC4
ARIH1
ACTB
FASN
YWHAE
RPL11
CFL1
MCM7
SPTBN1
TRIM25
EPRS1
PLEC
RPL21
RPS15A
